# Supplementary material for: Knowledge, Attitudes, and Practices Regarding the Disposal of Unused and Expired Medicines in Romania During the Early Implementation of the 2023 Hospital-Based Collection Framework
Source: Pharmacy (Basel). 2026 Apr 16;14(2):61. doi: 10.3390/pharmacy14020061 (PMC13118957; doi:10.3390/pharmacy14020061)
Supplement: Supplementary file 1 [file pharmacy-14-00061-s001.zip]

Archive with 2 entries (2 files):
- S1-Questionnaire for Community Pharmacy Staff.pdf
- S2-Questionnaire for the General Public.pdf
